# Supplementary material for: Fabrication of Z-Type TiN@(A,R)TiO2 Plasmonic Photocatalyst with Enhanced Photocatalytic Activity
Source: Nanomaterials (Basel). 2023 Jun 30;13(13):1984. doi: 10.3390/nano13131984 (PMC10343924; doi:10.3390/nano13131984)
Supplement: Supplementary file 1 [file nanomaterials-13-01984-s001.zip]

Archive with 1 entries (1 files):
- nanomaterials-2426058-supplementary.pdf
